# Supplementary material for: Heliotropium (Boraginaceae) in the Marquesas Islands (French Polynesia) with description of a new species
Source: PhytoKeys. 2015 Mar 17;(47):49–57. doi: 10.3897/phytokeys.47.8767 (PMC4389087; doi:10.3897/phytokeys.47.8767)
Supplement: XML Treatment for Heliotropium perlmanii [file phytokeys.47.8767-treatment1.xml]

<!DOCTYPE tp:taxon-treatment
  PUBLIC "-//TaxonX//DTD Taxonomic Treatment Publishing DTD v0 20100105//EN" "tax-treatment-NSO.dtd">
<tp:taxon-treatment xmlns:tp="http://www.plazi.org/taxpub"><tp:treatment-meta><kwd-group><label>Taxon classification</label><kwd><named-content content-type="kingdom">Plantae</named-content></kwd><kwd><named-content content-type="order">Boraginales</named-content></kwd><kwd><named-content content-type="family">Boraginaceae</named-content></kwd></kwd-group><mixed-citation publication-type="journal"><person-group><name><surname>Lorence</surname><given-names>David H.</given-names></name><name><surname>Wagner</surname><given-names>Warren L.</given-names></name></person-group><article-title><italic><tp:taxon-name><tp:taxon-name-part taxon-name-part-type="genus">Heliotropium</tp:taxon-name-part></tp:taxon-name></italic> (<tp:taxon-name><tp:taxon-name-part taxon-name-part-type="family">Boraginaceae</tp:taxon-name-part></tp:taxon-name>) in the Marquesas Islands (French Polynesia) with description of a new species</article-title><source>PhytoKeys</source><day>17</day><month>3</month><year>2015</year><volume>2015</volume><issue>47</issue><fpage>49</fpage><lpage>57</lpage><pub-id pub-id-type="doi">10.3897/phytokeys.47.8767</pub-id></mixed-citation></tp:treatment-meta><tp:nomenclature><tp:taxon-name>
                        <tp:taxon-name-part taxon-name-part-type="genus">Heliotropium</tp:taxon-name-part>
                        <tp:taxon-name-part taxon-name-part-type="species">perlmanii</tp:taxon-name-part>
                        <object-id xmlns:xlink="http://www.w3.org/1999/xlink" content-type="ipni" xlink:type="simple">urn:lsid:ipni.org:names:77145753-1</object-id>
                    </tp:taxon-name><tp:taxon-authority>Lorence &amp; W. L. Wagner</tp:taxon-authority><tp:taxon-status xmlns:xlink="http://www.w3.org/1999/xlink" xlink:type="simple">sp. nov.</tp:taxon-status></tp:nomenclature><tp:treatment-sec sec-type="Type"><title>Type.</title><p>Marquesas Islands. Eiao, north side of large valley which is south of Vaittuha Valley, Opituha Valley. Sea cliffs, with Heliotropium, Dodonaea, Cordia lutea. Shrubs 1-2 ft. tall; flower; leaves smaller than Nuku Hiva plants; not silvery, 1050 ft [320 m], 7 Jul 1988, S. Perlman &amp; J. Florence 10052 (Holotype PTBG 009229; Isotypes BISH, F, MO, P, PAP, US). Figure <xref ref-type="fig" rid="F1">1</xref>.</p><fig id="F1" position="float" orientation="portrait"><label>Figure 1.</label><caption><p><italic><tp:taxon-name><tp:taxon-name-part taxon-name-part-type="genus">Heliotropium</tp:taxon-name-part> <tp:taxon-name-part taxon-name-part-type="species">perlmanii</tp:taxon-name-part></tp:taxon-name></italic> Lorence &amp; WL Wagner <bold>A</bold> Habit <bold>B</bold> Upper leaf surface, <bold>C</bold> Inflorecence <bold>D</bold> Flower, lateral view <bold>E</bold> Corolla, face view <bold>F</bold> Flower, longitudinal section showing stamens and gynoecium <bold>G</bold> Corolla, sectioned to show stamens and indument, <bold>H</bold> Fruit and calyx, lateral view <bold>I</bold> Fruit showing 4 carpels. All figures drawn from Perlman &amp; Florence 10052 (US) and photos from Falaise Est Eiao, 11 March 2007 courtesy of J-F Butaud.</p></caption><graphic xmlns:xlink="http://www.w3.org/1999/xlink" xlink:href="phytokeys-047-049-g001.jpg" position="float" orientation="portrait" xlink:type="simple" id="oo_40086.jpg"/></fig></tp:treatment-sec><tp:treatment-sec sec-type="Description"><title>Description.</title><p><bold>Shrubs</bold> 30–60 cm tall, stems decumbent, virgately branched, with two subequal lateral branches developing adjacent to inflorescence; leafy stems 0.8–1.5 mm in diam., terete, brown, moderately shortly strigillose-canescent with white ascendant trichomes 0.1–0.2 mm long; older stems with peeling brown bark. <bold>Leaves</bold> opposite, blade elliptic to broadly elliptic or obovate-elliptic, 0.8–1.8 × 0.3–1.0 cm, apex obtuse to rounded, or occasionally truncate, usually apiculate, base acutely cuneate, sides slightly attenuate and decurrent, subcoriaceous to coriaceous and brown when dry, bright green when fresh, both surfaces moderately shortly strigillose with appressed trichomes 0.1–0.2 mm, pustular, venation obscure, 1–2 (–3) pairs secondary veins arising near base, petiole 2–4 mm long, 0.4–0.5 mm in diam., shortly strigillose. <bold>Inflorescences</bold> terminal, scorpioid-cymose, forked 1(–2) times, axes densely <!--PageBreak--><!--PageBreak-->shortly strigillose-canescent like the stems, 2–4 cm long, peduncle 0.5–0.8 cm long, primary axes 1.5–3 cm long. <bold>Flowers</bold> sessile to subsessile, 18–23 per axis, calyx lobes 5, unequal, 1–2 larger, ovate, 1–1.5 × 0.6–1 mm, 3–4 smaller, narrowly ovate to oblong, 1 × 0.3–0.4 mm, densely strigillose toward base, corolla shortly funnelform, 2 mm long, tube 1-1.5 mm long, externally densely villose-strigillose, internally slightly villosulous in throat, lobes 5, subcircular, 0.5–0.7 × 0.5–0.7 mm, margin crisped, stamens 5, attached midway in tube, basifixed, anthers ellipsoid, 0.5–0.6 mm long, apiculate; ovary cylindric-ovoid, glabrous except for ring of trichomes 0.2–0.3 mm long surrounding base of style, style terminal, 0.3 mm long, stigmatic column 0.3–0.4 mm long, cylindrical-conical, apex strigillose, base annular. <bold>Fruit</bold> broadly ovoid, 1 × 1.6 mm, shortly strigillose, shallowly 4-lobed, dry, splitting into 4 wedge-shaped nutlets. <bold>Nutlets</bold> 1.3–1.5 × 1–1.1 mm, dorsally strigillose, ventrally glabrous, brown.</p></tp:treatment-sec><tp:treatment-sec sec-type="Distribution"><title>Distribution.</title><p>Marquesas Islands, known only from three collections made on Eiao.</p></tp:treatment-sec><tp:treatment-sec sec-type="Habitat"><title>Habitat.</title><p>Grows on windward sea cliffs, with <italic><tp:taxon-name><tp:taxon-name-part taxon-name-part-type="genus">Dodonaea</tp:taxon-name-part> <tp:taxon-name-part taxon-name-part-type="species">viscosa</tp:taxon-name-part></tp:taxon-name></italic> Jacq., <italic><tp:taxon-name><tp:taxon-name-part taxon-name-part-type="genus">Cordia</tp:taxon-name-part> <tp:taxon-name-part taxon-name-part-type="species">lutea</tp:taxon-name-part></tp:taxon-name></italic> Lam., and <italic><tp:taxon-name><tp:taxon-name-part taxon-name-part-type="genus">Bidens</tp:taxon-name-part> <tp:taxon-name-part taxon-name-part-type="species">beckiana</tp:taxon-name-part></tp:taxon-name></italic> (F. Br.) Sherff.</p></tp:treatment-sec><tp:treatment-sec sec-type="Conservation status"><title>Conservation status.</title><p>Endangered (EN): B1ab (i, ii, iii) + 2ab (i, ii, iii): B2: total area of occupancy less than 500 km² (ca. 47 km²). B1a, severely fragmented; B1b (1–iii), habitat quality continuing decline inferred. The suitable habitat for <italic><tp:taxon-name><tp:taxon-name-part taxon-name-part-type="genus">Heliotropium</tp:taxon-name-part> <tp:taxon-name-part taxon-name-part-type="species">perlmanii</tp:taxon-name-part></tp:taxon-name></italic> on Eiao (40 km²) is indicated as an endangered environment, threatened by feral animals and invasive plants, thus reducing the extent of the suitable habitat. Eiao has populations of feral sheep, pigs, cats, and rats (J.-F. Butaud, pers. comm. 2013).</p></tp:treatment-sec><tp:treatment-sec sec-type="Etymology"><title>Etymology.</title><p>We are pleased to name this new species in recognition of rough-terrain botanist Steven P. Perlman (National Tropical Botanical Garden) in recognition of his contributions to our knowledge of the flora of the Pacific region. Steve collected the type specimen and in his label data noted several differences from <italic><tp:taxon-name><tp:taxon-name-part taxon-name-part-type="genus">Heliotropium</tp:taxon-name-part> <tp:taxon-name-part taxon-name-part-type="species">marchionicum</tp:taxon-name-part></tp:taxon-name></italic>.</p></tp:treatment-sec><tp:treatment-sec sec-type="Discussion"><title>Discussion.</title><p>Collections of this species were previously distributed as <italic><tp:taxon-name><tp:taxon-name-part taxon-name-part-type="genus">Heliotropium</tp:taxon-name-part> <tp:taxon-name-part taxon-name-part-type="species">marchionicum</tp:taxon-name-part></tp:taxon-name></italic>, which differs by its non-virgate sympodial branching, more densely strigillose indument, larger leaves, and flowers about twice as large with corollas 2.6–3.2 mm long.</p></tp:treatment-sec><tp:treatment-sec sec-type="Specimens examined"><title>Specimens examined.</title><p>Marquesas Islands. Eiao: 20 September 1922, R.H. Beck &amp; W.B. Jones 1537 (A, BISH); NW side of island, Vaituha Bay and summit ridge of island 400 m elevation, 1 August 1977, B.H. Gagné 1295 (BISH).</p></tp:treatment-sec></tp:taxon-treatment>
